# Supplementary material for: Functional Clustering of Metabolically Related Genes Is Conserved across Dikarya
Source: J Fungi (Basel). 2023 Apr 28;9(5):523. doi: 10.3390/jof9050523 (PMC10218983; doi:10.3390/jof9050523)
Supplement: Supplementary file 1 [file jof-09-00523-s001.zip]

Archive with 1 entries (1 files):
- jof-2283655-supplementary.pdf
